# Supplementary material for: A Multi-Compartment Hybrid Computational Model Predicts Key Roles for Dendritic Cells in Tuberculosis Infection
Source: Computation (Basel). Author manuscript; Available in PMC 2017 Oct 4. (PMC5627612; doi:10.3390/computation4040039)
Supplement: Supplementary File 1, Supplementary File 2 and Supplementary File 3 [file NIHMS856047-supplement-Supplementary_File_1__Supplementary_File_2_and_Supplementary_File_3.zip]

Archive with 3 entries (3 files):
- Supplementary File 2.xls
- Supplementary File 3.xls
- Supplementary File 1.pdf
